# Supplementary material for: Validation of commercial ERK antibodies against the ERK orthologue of the scleractinian coral Stylophora pistillata
Source: F1000Res. 2017 Jul 3;6:577. Originally published 2017 Apr 26. [Version 2] doi: 10.12688/f1000research.11365.2 (PMC5482343; doi:10.12688/f1000research.11365.2)
Supplement: Supplementary Figure S3. Uncropped blot images for Figure 4 and supplementary replicates — http://dx.doi.org/10.5256/f1000research.11365.d166825 The portions of the images used in the main text are outlined. [file f1000research-6-13040-s0002.tgz]

Archive with 1 entries (1 files):
- b69ea011-3679-4ecd-80e4-57344b35932a_Supplementary_Figure_S3.pdf
